# Supplementary material for: Identification of Mortalin as the Main Interactor of Mycalin A, a Poly-Brominated C-15 Acetogenin Sponge Metabolite, by MS-Based Proteomics
Source: Mar Drugs. 2024 Jan 23;22(2):52. doi: 10.3390/md22020052 (PMC10890321; doi:10.3390/md22020052)
Supplement: Supplementary file 1 [file marinedrugs-22-00052-s001.zip]

Archive with 1 entries (1 files):
- marinedrugs-2788383-supplementary.pdf
